# Supplementary material for: Biomarkers Identify Distinct Biological Signatures of Eccentric Hypertrophy in Elite Athletes: A Sex-Specific Analysis
Source: Medicina (Kaunas). 2026 Jul 11;62(7):1341. doi: 10.3390/medicina62071341 (PMC13413887; doi:10.3390/medicina62071341)
Supplement: Supplementary file 1 [file medicina-62-01341-s001.zip]

Archive with 1 entries (1 files):
- medicina-4372317-supplementary.pdf
